# Supplementary material for: Integrated analysis sheds light on evolutionary trajectories of young transcription start sites in the human genome
Source: Genome Res. 2018 May;28(5):676–88. doi: 10.1101/gr.231449.117 (PMC5932608; doi:10.1101/gr.231449.117)
Supplement: Supplemental Material [file supp_gr.231449.117_Supplemental_Table_S6.zip]

Archive with 3 entries (2 files):
- Supplemental_Table_S6.txt.gz
- __MACOSX/
- __MACOSX/._Supplemental_Table_S6.txt.gz
